# Supplementary material for: Specific human endogenous retroviruses predict metastatic potential in uveal melanoma
Source: JCI Insight. 2022 May 9;7(9):e147172. doi: 10.1172/jci.insight.147172 (PMC9090245; doi:10.1172/jci.insight.147172)
Supplement: Supplemental table 1 [file jciinsight-7-147172-s110.xlsx]

## Sheet: Sheet1
Supplemental Table 1. HERV open reading frames encoding retroviral genes. HERV locus, ORF number and genomic location (hg38) of each ORF is shown. ORFs were searched against NCBI non-redundant protein sequences (nr) database, limited to records assigned by Retroviridae (taxid: 11632) using protein-protein BLAST (blastp). The description, accession, expectation value and percent identity for the t…
							Top BLAST hit							Pfam match
Locus	ORF	chrom	start	end	length	retrovirus_gene	Description	Accession	Score	Query Cover	E-value	PctID		Family	Description
MER4_1p21.3	ORF1	chr1	94663710	94663480	76
MER4_1p21.3	ORF2	chr1	94662083	94661841	80
HML3_19q13.2	ORF1	chr19	38940467	38940219	82	gag	gag protein [Human endogenous retrovirus K]	CAA71418.1	102	1	3e-26	0.5366		Gag_p24	gag gene protein p24 (core nucleocapsid protein)
HML3_19q13.2	ORF2	chr19	38940039	38939284	251	pro	protease, partial [Human endogenous retrovirus K]	CAA71419.1	225	0.69	2e-71	0.6136		dUTPase	dUTPase
HML3_19q13.2	ORF3	chr19	38938761	38938459	100	pol	pol protein, partial [Human endogenous retrovirus K]	CAA71420.1	184	1	3e-59	0.84		RVT_1	Reverse transcriptase (RNA-dependent DNA polymerase)
HML3_19q13.2	ORF4	chr19	38938428	38938093	111	pol	pol protein [Human endogenous retrovirus K]	CAB56603.1	150	1	3e-42	0.6486		RVT_thumb	Reverse transcriptase thumb domain
HML3_19q13.2	ORF5	chr19	38937553	38937272	93	pol	pol protein [Human endogenous retrovirus K]	CAB56603.1	99	0.9	3e-24	0.5714		RNase_H	RNase H
HML3_19q13.2	ORF6	chr19	38937272	38937048	74	pol	pol protein [Human endogenous retrovirus K]	CAA76882.1	88.2	0.95	7e-21	0.5915		rve	Integrase core domain
HML3_19q13.2	ORF7	chr19	38936733	38936458	91	pol-env	pol-env, partial [Human endogenous retrovirus K]	AAC16971.1	46.2	0.75	4e-06	0.3043		HERV-K_REC	Rec (regulator of expression encoded by corf) of HERV-K-113
HML3_19q13.2	ORF8	chr19	38936250	38935747	167	env	env protein [Human endogenous retrovirus K]	CAB56604.1	142	0.73	1e-24	0.5116
HERVE_Xp11.23	ORF1	chrX	49148145	49147942	67
HERVE_Xp11.23	ORF2	chrX	49147572	49146985	195	gag	retroviral gag protein [Human endogenous retrovirus HCML-ARV]	AAP06676.1	294	0.95	4e-97	0.7796		Gag_p30	Gag P30 core shell protein
HERVE_Xp11.23	ORF3	chrX	49146852	49146466	128	gag	retroviral gag protein [Human endogenous retrovirus HCML-ARV]	AAP06676.1	152	0.83	1e-43	0.7103		Gag_p30	Gag P30 core shell protein
HERVE_Xp11.23	ORF4	chrX	49146348	49145653	231	pol	pol protein [Human endogenous retrovirus HCML-ARV]	AAP06677.1	386	0.99	1e-125	0.8391		RVP	Retroviral aspartyl protease
HERVE_Xp11.23	ORF5	chrX	49144721	49144497	74
HERVE_Xp11.23	ORF6	chrX	49143978	49143667	103	pol	pol protein [Human endogenous retrovirus HCML-ARV]	AAP06677.1	165	0.94	2e-47	0.7732
HERVE_Xp11.23	ORF7	chrX	49142930	49142682	82	pol	pol protein [Human endogenous retrovirus HCML-ARV]	AAP06677.1	117	1	4e-31	0.7195		rve	Integrase core domain
HERVE_Xp11.23	ORF8	chrX	49142654	49142394	86	pol	pol protein [Human endogenous retrovirus HCML-ARV]	AAP06677.1	158	0.95	3e-45	0.9268
HERVE_Xp11.23	ORF9	chrX	49141865	49141554	103	env	env protein [Human endogenous retrovirus HCML-ARV]	AAP06678.1	107	0.77	3e-27	0.6875
HERVE_Xp11.23	ORF10	chrX	49140819	49140553	88	env	env protein [Human endogenous retrovirus HCML-ARV]	AAP06678.1	143	0.98	2e-40	0.7701
HERVE_Xp11.23	ORF11	chrX	49140531	49140046	161	env	env protein [Human endogenous retrovirus HCML-ARV]	AAP06678.1	248	1	3e-78	0.7764
