# Supplementary material for: Specific human endogenous retroviruses predict metastatic potential in uveal melanoma
Source: JCI Insight. 2022 May 9;7(9):e147172. doi: 10.1172/jci.insight.147172 (PMC9090245; doi:10.1172/jci.insight.147172)
Supplement: Supplemental table 2 [file jciinsight-7-147172-s111.xlsx]

## Sheet: Sheet1
Supplemental Table 2. Number of strongly binding peptides for each HLA allele and ORF.
	HLA-A*02:01	HLA-A*03:01	HLA-A*01:01	HLA-A*11:01	HLA-A*24:02	HLA-B*44:02	HLA-B*07:02	HLA-B*18:01	HLA-B*08:01
MER4_ORF1	0	0	0	0	3	0	2	0	3
MER4_ORF2	0	0	0	0	0	0	0	0	1
HML3_ORF1	3	0	0	0	1	0	1	1	1
HML3_ORF2	2	3	2	5	0	1	6	1	5
HML3_ORF3	1	1	1	1	0	0	2	0	1
HML3_ORF4	2	1	0	2	0	0	3	2	2
HML3_ORF5	1	1	1	0	2	0	1	1	2
HML3_ORF6	0	1	0	1	0	0	1	0	0
HML3_ORF7	1	0	0	0	1	0	0	1	1
HML3_ORF8	3	3	0	3	0	1	2	1	5
HERVE_ORF1	2	0	0	0	0	2	2	2	2
HERVE_ORF2	1	2	1	1	2	2	5	4	2
HERVE_ORF3	1	1	0	4	0	0	3	0	1
HERVE_ORF4	6	3	0	2	1	4	6	3	3
HERVE_ORF5	0	0	1	0	0	0	1	1	1
HERVE_ORF6	2	0	3	0	0	0	0	0	1
HERVE_ORF7	1	0	1	0	0	0	1	1	2
HERVE_ORF8	3	3	0	3	2	1	2	1	3
HERVE_ORF9	3	4	1	4	1	1	1	0	2
HERVE_ORF10	0	1	0	1	1	0	2	0	1
HERVE_ORF11	3	1	1	1	2	3	2	2	3
