# Supplementary material for: Specific human endogenous retroviruses predict metastatic potential in uveal melanoma
Source: JCI Insight. 2022 May 9;7(9):e147172. doi: 10.1172/jci.insight.147172 (PMC9090245; doi:10.1172/jci.insight.147172)
Supplement: Supplemental table 3 [file jciinsight-7-147172-s112.xlsx]

## Sheet: Sheet1
Supplemental Table 3. Peptides with strong binding affinity to HLA class I molecules. Threshold for strong binding is score_EL < 0.500. The ORF, position, and MHC allele for each peptide is indicated. score_EL and rank_EL is the likelihood of a peptide being an MHC ligand and the percentile rank of this score, and is trained on data from eluted ligand experiments. score_BA and rank_BA is the bind…
orf	pos	mhc	peptide	score_EL	rank_EL	score_BA	rank_BA	aff
HERVE_ORF4	205	HLA-B*08:01	TPLLPVPKL	0.343225	0.424	0.140264	11.38	10961.6
HERVE_ORF2	162	HLA-B*18:01	ADYKNPQEY	0.347201	0.397	0.181726	2.893	6999.15
HML3_ORF2	100	HLA-B*07:02	LPEEPPQKV	0.421381	0.491	0.190753	4.232	6347.86
HERVE_ORF4	165	HLA-B*44:02	AQLVRQKQY	0.307501	0.481	0.204179	2.359	5489.58
HERVE_ORF8	75	HLA-B*08:01	QALGKITQF	0.419452	0.31	0.212555	4.827	5013.96
HERVE_ORF8	66	HLA-B*18:01	GEIALQRQL	0.278264	0.494	0.218029	1.916	4725.61
HERVE_ORF7	28	HLA-B*18:01	TEKAREVTH	0.344574	0.399	0.231034	1.683	4105.33
HERVE_ORF9	56	HLA-B*08:01	VPKQIILKF	0.556938	0.171	0.23335	3.839	4003.74
HERVE_ORF8	40	HLA-A*24:02	GYSPYEILY	0.359146	0.455	0.24109	2.29	3682.1
HERVE_ORF4	159	HLA-B*44:02	IEVKPGAQL	0.379516	0.388	0.24151	1.663	3665.4
HERVE_ORF5	35	HLA-A*01:01	RQDELLVNY	0.527614	0.268	0.257119	1.03	3095.82
HML3_ORF5	80	HLA-A*24:02	HTPLPGVTF	0.408835	0.393	0.275293	1.775	2543.18
HERVE_ORF4	159	HLA-B*18:01	IEVKPGAQL	0.39225	0.347	0.277559	1.117	2481.58
HERVE_ORF2	162	HLA-B*44:02	ADYKNPQEY	0.633886	0.186	0.287419	1.148	2230.47
HML3_ORF1	43	HLA-B*18:01	DFIARLQEY	0.282363	0.489	0.289029	1.011	2191.95
HML3_ORF3	83	HLA-A*01:01	NSPTICQTY	0.439198	0.353	0.290329	0.801	2161.34
HERVE_ORF9	7	HLA-B*08:01	YVAQEVTSL	0.388522	0.355	0.291762	2.167	2128.09
HML3_ORF2	163	HLA-B*07:02	EPGERIAQL	0.450424	0.45	0.294099	1.936	2074.95
HERVE_ORF4	172	HLA-A*24:02	QYLVPREAL	0.426688	0.377	0.297515	1.524	1999.66
HERVE_ORF2	185	HLA-B*44:02	NERQGMQRL	0.472423	0.299	0.298435	1.056	1979.85
HML3_ORF4	69	HLA-B*08:01	TLKDFQKLL	0.330415	0.447	0.299893	2.006	1948.86
HERVE_ORF11	148	HLA-B*18:01	HQKTSAQVY	0.462703	0.277	0.303325	0.895	1877.82
HERVE_ORF9	52	HLA-B*44:02	EEKGVPKQI	0.784042	0.094	0.314909	0.934	1656.62
HERVE_ORF2	48	HLA-B*18:01	GETPHLVAH	0.364222	0.378	0.326184	0.74	1466.36
HERVE_ORF7	30	HLA-B*08:01	KAREVTHVL	0.451908	0.271	0.327804	1.521	1440.88
HERVE_ORF2	185	HLA-B*18:01	NERQGMQRL	0.519722	0.23	0.331406	0.705	1385.81
HERVE_ORF2	141	HLA-B*08:01	NTDERRRVL	0.519465	0.205	0.331765	1.46	1380.44
HML3_ORF4	37	HLA-B*18:01	IQTTTPYSY	0.359705	0.383	0.334911	0.686	1334.24
HML3_ORF4	79	HLA-B*08:01	DINWIRPAL	0.316356	0.473	0.337266	1.38	1300.67
HML3_ORF8	98	HLA-B*08:01	IAKLKEQIF	0.588731	0.149	0.337913	1.372	1291.6
HERVE_ORF9	71	HLA-A*01:01	NSDPYGNRI	0.326128	0.498	0.339648	0.546	1267.58
HERVE_ORF1	20	HLA-B*18:01	SEIPAREAA	0.318616	0.437	0.341579	0.65	1241.37
HML3_ORF8	59	HLA-B*08:01	ALGAKHKHL	0.310735	0.483	0.349377	1.225	1140.93
MER4_ORF2	37	HLA-B*08:01	LWDVRLHNL	0.549526	0.176	0.352589	1.187	1101.96
HERVE_ORF7	74	HLA-A*01:01	ITWKLHTTY	0.49119	0.302	0.354742	0.488	1076.58
HERVE_ORF4	113	HLA-B*07:02	VPREEEWRL	0.614306	0.28	0.358139	1.266	1037.73
HERVE_ORF11	17	HLA-B*18:01	SETGRALTL	0.5177	0.232	0.361959	0.549	995.72
HERVE_ORF7	63	HLA-B*08:01	DLLQKTAKV	0.605059	0.14	0.365228	1.069	961.11
HERVE_ORF9	22	HLA-A*24:02	LSPPMTTVF	0.333129	0.489	0.365284	0.951	960.53
HERVE_ORF2	19	HLA-B*07:02	TPEATVPKL	0.693658	0.225	0.365753	1.204	955.67
HERVE_ORF4	179	HLA-A*02:01	ALEGIRVHL	0.430985	0.485	0.367826	3.917	934.47
HML3_ORF2	182	HLA-B*18:01	SEIKRTGGF	0.378583	0.362	0.368172	0.521	930.98
HML3_ORF8	52	HLA-B*08:01	QPQMIWPAL	0.305271	0.493	0.373412	0.999	879.67
HERVE_ORF10	30	HLA-B*08:01	TIKPSFFLL	0.303707	0.496	0.375938	0.977	855.95
HERVE_ORF2	33	HLA-B*07:02	TPRPPRVEK	0.560679	0.323	0.37703	1.118	845.9
HERVE_ORF9	56	HLA-B*07:02	VPKQIILKF	0.745701	0.186	0.37709	1.117	845.35
HML3_ORF4	35	HLA-B*18:01	DKIQTTTPY	0.364275	0.378	0.379546	0.472	823.18
HML3_ORF2	240	HLA-B*08:01	RPHGQFNLL	0.328594	0.451	0.382024	0.925	801.4
HERVE_ORF3	23	HLA-A*11:01	QSAEDIRRK	0.435549	0.477	0.384193	2.064	782.81
HML3_ORF7	25	HLA-B*08:01	RQIKKLSQM	0.337496	0.435	0.386731	0.886	761.61
HML3_ORF8	133	HLA-B*08:01	NPFKWIKTL	0.634895	0.123	0.389455	0.865	739.49
HML3_ORF2	163	HLA-B*08:01	EPGERIAQL	0.780944	0.057	0.392834	0.839	712.94
HML3_ORF2	129	HLA-B*08:01	SLNLKGVQV	0.54763	0.178	0.395188	0.821	695.01
HERVE_ORF2	156	HLA-B*18:01	LEEHVPADY	0.42461	0.312	0.395294	0.409	694.22
HML3_ORF2	13	HLA-B*08:01	GEKRKLLSL	0.42399	0.304	0.397221	0.805	679.89
HML3_ORF2	52	HLA-B*08:01	AMRGPSRAL	0.321577	0.463	0.398241	0.798	672.43
MER4_ORF1	21	HLA-A*24:02	FFPRRSSLL	0.352487	0.464	0.408139	0.702	604.14
HERVE_ORF4	19	HLA-B*18:01	AEHPVVTTL	0.881053	0.046	0.411094	0.367	585.13
HML3_ORF2	138	HLA-A*01:01	QTGVTDSDY	0.54239	0.254	0.411674	0.311	581.47
HML3_ORF8	87	HLA-B*44:02	LEGHSTNLY	0.463542	0.307	0.413462	0.448	570.33
HERVE_ORF3	100	HLA-B*07:02	IPSPAIHAC	0.535198	0.349	0.414495	0.893	563.99
HML3_ORF8	87	HLA-B*18:01	LEGHSTNLY	0.429756	0.307	0.41587	0.355	555.66
HERVE_ORF8	47	HLA-A*24:02	LYHRPPPIL	0.735632	0.142	0.420765	0.64	527
HERVE_ORF11	142	HLA-A*03:01	FVITLVHQK	0.547481	0.378	0.421494	1.197	522.86
HERVE_ORF11	17	HLA-B*44:02	SETGRALTL	0.691248	0.147	0.423305	0.408	512.71
HERVE_ORF11	30	HLA-A*01:01	ETQMRNAIY	0.54969	0.248	0.424463	0.284	506.33
HML3_ORF1	36	HLA-B*07:02	GPKEPYTDF	0.82708	0.12	0.424858	0.843	504.17
HML3_ORF8	66	HLA-B*08:01	HLWKLLIAL	0.303827	0.496	0.427135	0.622	491.9
HERVE_ORF10	14	HLA-A*24:02	AYTQLPDQW	0.842676	0.08	0.429496	0.598	479.49
HML3_ORF2	129	HLA-A*02:01	SLNLKGVQV	0.544653	0.341	0.431594	2.709	468.73
HML3_ORF5	32	HLA-A*24:02	SYVIHSTQL	0.749941	0.135	0.432551	0.588	463.9
HERVE_ORF11	36	HLA-B*08:01	AIYQNRLAL	0.421633	0.307	0.434506	0.583	454.19
HERVE_ORF4	205	HLA-B*07:02	TPLLPVPKL	0.875598	0.084	0.435155	0.793	451.01
HERVE_ORF1	6	HLA-A*02:01	FVLAPGTSL	0.422795	0.496	0.437127	2.62	441.49
HML3_ORF1	40	HLA-A*24:02	PYTDFIARL	0.751315	0.134	0.437618	0.571	439.15
HERVE_ORF2	30	HLA-A*03:01	GLHTPRPPR	0.472299	0.5	0.438868	1.062	433.25
HML3_ORF2	215	HLA-A*03:01	ITIQGKKYK	0.478989	0.488	0.439448	1.058	430.54
HERVE_ORF8	69	HLA-B*08:01	ALQRQLQAL	0.404332	0.332	0.442089	0.541	418.41
HML3_ORF2	228	HLA-A*01:01	TGADISFLY	0.622176	0.202	0.445334	0.247	403.98
HERVE_ORF1	6	HLA-B*07:02	FVLAPGTSL	0.419405	0.494	0.445694	0.739	402.41
HERVE_ORF2	106	HLA-A*24:02	SYTEKPQAI	0.830203	0.088	0.446707	0.54	398.02
HML3_ORF4	84	HLA-B*07:02	RPALGIPTY	0.664638	0.247	0.451908	0.707	376.24
HML3_ORF1	63	HLA-B*08:01	DIVLRLLAF	0.61588	0.133	0.453273	0.484	370.73
HML3_ORF3	28	HLA-B*07:02	IPKNWPLIV	0.490787	0.394	0.456527	0.686	357.9
HERVE_ORF9	50	HLA-A*03:01	RTEEKGVPK	0.661179	0.252	0.459023	0.929	348.37
HML3_ORF5	40	HLA-A*01:01	LTENAQLQF	0.663272	0.172	0.459213	0.221	347.65
HERVE_ORF2	16	HLA-B*07:02	RPPTPEATV	0.715863	0.208	0.463137	0.658	333.2
HERVE_ORF9	55	HLA-A*03:01	GVPKQIILK	0.738935	0.169	0.465382	0.891	325.2
HML3_ORF5	1	HLA-B*07:02	MPYTSAQKV	0.527151	0.357	0.467542	0.64	317.69
HERVE_ORF5	31	HLA-B*08:01	WRKSRQDEL	0.330309	0.448	0.468729	0.42	313.64
HERVE_ORF2	90	HLA-B*07:02	QPSTSANLL	0.686246	0.23	0.470057	0.629	309.16
HERVE_ORF11	3	HLA-B*08:01	NWIIRLQAI	0.305246	0.493	0.474397	0.397	294.98
HERVE_ORF4	70	HLA-B*07:02	MPDCPLPLL	0.502631	0.382	0.475883	0.605	290.28
HERVE_ORF2	110	HLA-B*07:02	KPQAIIDLL	0.607982	0.284	0.479269	0.592	279.83
MER4_ORF1	21	HLA-B*08:01	FFPRRSSLL	0.383909	0.361	0.479506	0.381	279.12
HERVE_ORF4	90	HLA-B*08:01	ISFTKHGSL	0.462198	0.259	0.479813	0.38	278.19
HERVE_ORF2	128	HLA-A*24:02	TWADCHQLL	0.446653	0.358	0.481392	0.431	273.48
HERVE_ORF9	7	HLA-A*02:01	YVAQEVTSL	0.694421	0.187	0.481698	1.98	272.57
HERVE_ORF6	12	HLA-B*08:01	ARLTRYQSL	0.523602	0.202	0.48348	0.368	267.37
HERVE_ORF4	219	HLA-B*07:02	RPVQDLHMV	0.46494	0.429	0.48965	0.558	250.1
HERVE_ORF8	46	HLA-B*08:01	ILYHRPPPI	0.364642	0.389	0.494938	0.332	236.2
HERVE_ORF8	61	HLA-B*07:02	TPRELGEIA	0.455991	0.442	0.496005	0.537	233.48
HERVE_ORF8	69	HLA-A*02:01	ALQRQLQAL	0.569267	0.312	0.501132	1.771	220.88
HERVE_ORF11	29	HLA-B*44:02	QETQMRNAI	0.465918	0.305	0.503144	0.212	216.13
HERVE_ORF10	38	HLA-B*07:02	LPIKTGDLL	0.536838	0.347	0.506988	0.501	207.32
HERVE_ORF4	19	HLA-B*44:02	AEHPVVTTL	0.954433	0.019	0.50737	0.203	206.47
HML3_ORF1	1	HLA-A*02:01	MQDDAIEQL	0.743786	0.152	0.509648	1.677	201.44
HERVE_ORF3	109	HLA-A*11:01	SVTSVLTVR	0.520019	0.351	0.510149	0.938	200.35
HML3_ORF6	50	HLA-A*03:01	LSLKQQLQK	0.626414	0.286	0.510972	0.635	198.58
HERVE_ORF6	52	HLA-A*01:01	CVEVLQSVY	0.563174	0.239	0.516159	0.14	187.74
HML3_ORF7	72	HLA-B*18:01	EDNYTYWAY	0.448518	0.289	0.523574	0.146	173.27
HERVE_ORF1	9	HLA-B*07:02	APGTSLLKL	0.813765	0.13	0.524018	0.447	172.43
HERVE_ORF11	134	HLA-A*24:02	IFLQLLRSF	0.747505	0.136	0.526182	0.298	168.44
HERVE_ORF4	25	HLA-A*03:01	TTLVAPLSK	0.748761	0.162	0.529815	0.548	161.95
HML3_ORF8	93	HLA-A*02:01	NLYLDIAKL	0.597245	0.283	0.531211	1.458	159.52
HERVE_ORF6	9	HLA-A*01:01	LTNARLTRY	0.747229	0.13	0.531638	0.121	158.79
HML3_ORF5	53	HLA-B*08:01	QLMILFTQL	0.413221	0.319	0.532883	0.223	156.66
HERVE_ORF8	66	HLA-B*44:02	GEIALQRQL	0.877985	0.053	0.534654	0.16	153.69
HERVE_ORF8	11	HLA-A*03:01	KVCQETGLK	0.545224	0.381	0.535308	0.524	152.61
HERVE_ORF11	138	HLA-B*08:01	LLRSFVITL	0.565399	0.165	0.535894	0.214	151.64
HERVE_ORF8	22	HLA-A*03:01	QALPMVLFK	0.611874	0.301	0.5359	0.521	151.63
HERVE_ORF4	133	HLA-A*02:01	ALAKRWPRV	0.441482	0.471	0.538176	1.392	147.94
HERVE_ORF4	167	HLA-B*08:01	LVRQKQYLV	0.411586	0.322	0.53826	0.206	147.81
HML3_ORF8	131	HLA-A*03:01	ASNPFKWIK	0.700497	0.207	0.538651	0.509	147.19
HML3_ORF8	133	HLA-B*07:02	NPFKWIKTL	0.789157	0.146	0.540313	0.396	144.56
HML3_ORF2	182	HLA-B*44:02	SEIKRTGGF	0.769829	0.102	0.542969	0.149	140.47
HERVE_ORF2	81	HLA-A*01:01	MVERRAFVY	0.689231	0.16	0.547235	0.107	134.13
HML3_ORF2	215	HLA-A*11:01	ITIQGKKYK	0.590181	0.269	0.550897	0.696	128.92
HML3_ORF2	116	HLA-B*07:02	LPVGTIGLL	0.490096	0.395	0.551278	0.366	128.39
HERVE_ORF8	11	HLA-A*11:01	KVCQETGLK	0.423577	0.496	0.551868	0.691	127.57
HERVE_ORF11	50	HLA-B*44:02	AEGGVCEKF	0.847138	0.066	0.552628	0.138	126.53
HERVE_ORF11	36	HLA-B*07:02	AIYQNRLAL	0.583112	0.3	0.557065	0.351	120.6
HERVE_ORF9	33	HLA-A*11:01	RSRTGSWGK	0.460386	0.436	0.558423	0.655	118.84
HML3_ORF3	26	HLA-B*08:01	AMIPKNWPL	0.592549	0.147	0.559755	0.169	117.14
HERVE_ORF2	80	HLA-B*08:01	HMVERRAFV	0.3094	0.485	0.56224	0.165	114.03
HERVE_ORF3	12	HLA-B*08:01	NQRMINMAL	0.415364	0.316	0.566199	0.158	109.25
HML3_ORF2	20	HLA-A*03:01	SLIYVQNVK	0.598602	0.317	0.56709	0.402	108.2
HML3_ORF5	64	HLA-B*08:01	AVRSRMHPF	0.445438	0.279	0.568392	0.154	106.69
HERVE_ORF11	138	HLA-A*02:01	LLRSFVITL	0.477132	0.422	0.571506	1.107	103.15
HERVE_ORF4	157	HLA-A*02:01	ILIEVKPGA	0.647013	0.236	0.574732	1.082	99.61
HML3_ORF7	76	HLA-A*24:02	TYWAYLSIL	0.440052	0.364	0.576387	0.199	97.85
HERVE_ORF11	103	HLA-A*24:02	KWLPALGGF	0.640946	0.198	0.576447	0.199	97.78
HERVE_ORF3	110	HLA-A*03:01	VTSVLTVRK	0.675583	0.236	0.577623	0.368	96.55
HML3_ORF5	15	HLA-B*18:01	IEVVTAFHM	0.430411	0.306	0.580535	0.078	93.55
HML3_ORF5	68	HLA-A*03:01	RMHPFYITH	0.782011	0.14	0.584872	0.345	89.26
HERVE_ORF4	175	HLA-B*07:02	VPREALEGI	0.741244	0.189	0.586066	0.273	88.12
HERVE_ORF11	87	HLA-B*07:02	VPMQVWHRF	0.692914	0.225	0.58991	0.263	84.53
HERVE_ORF4	61	HLA-B*44:02	HEVIHQFLY	0.86743	0.057	0.593129	0.09	81.63
HERVE_ORF9	46	HLA-A*03:01	KVITRTEEK	0.848287	0.078	0.59524	0.312	79.79
HERVE_ORF3	96	HLA-B*07:02	APGKIPSPA	0.600269	0.289	0.595774	0.249	79.33
HERVE_ORF9	33	HLA-A*03:01	RSRTGSWGK	0.650642	0.263	0.596266	0.309	78.91
HERVE_ORF4	97	HLA-A*03:01	SLQLKLPGK	0.779963	0.141	0.602588	0.291	73.69
HERVE_ORF8	50	HLA-B*07:02	RPPPILRGL	0.911957	0.063	0.603849	0.234	72.69
HERVE_ORF9	50	HLA-A*11:01	RTEEKGVPK	0.820938	0.079	0.61012	0.397	67.93
HERVE_ORF6	34	HLA-A*02:01	TLNPATLLL	0.796283	0.11	0.611774	0.807	66.72
HML3_ORF4	89	HLA-B*07:02	IPTYAMSNL	0.661612	0.25	0.612015	0.22	66.55
HML3_ORF3	62	HLA-A*03:01	AVNNLQPAK	0.889102	0.053	0.615149	0.258	64.33
HML3_ORF2	20	HLA-A*11:01	SLIYVQNVK	0.501895	0.375	0.620299	0.364	60.84
HERVE_ORF4	75	HLA-B*07:02	LPLLGRDLL	0.721521	0.203	0.622154	0.202	59.63
MER4_ORF1	12	HLA-A*24:02	YFDPFFFFF	0.865132	0.065	0.622428	0.13	59.46
HML3_ORF4	60	HLA-A*03:01	ATIHRNQLK	0.802726	0.126	0.624139	0.235	58.37
HERVE_ORF3	82	HLA-A*11:01	TAIEGSPPK	0.697154	0.165	0.624749	0.349	57.98
HERVE_ORF1	33	HLA-B*44:02	GEWVTPLPF	0.474006	0.298	0.630142	0.058	54.7
HERVE_ORF8	23	HLA-A*02:01	ALPMVLFKI	0.423205	0.495	0.631041	0.7	54.17
HML3_ORF6	50	HLA-A*11:01	LSLKQQLQK	0.71017	0.155	0.633382	0.321	52.81
HERVE_ORF11	142	HLA-A*11:01	FVITLVHQK	0.733856	0.14	0.635541	0.314	51.59
HML3_ORF3	19	HLA-B*07:02	QPGLPSPAM	0.943581	0.039	0.636755	0.176	50.92
HERVE_ORF9	55	HLA-A*11:01	GVPKQIILK	0.846599	0.069	0.637414	0.308	50.56
HML3_ORF8	55	HLA-A*11:01	MIWPALGAK	0.467938	0.424	0.637696	0.307	50.4
MER4_ORF1	22	HLA-B*08:01	FPRRSSLLL	0.641635	0.12	0.638042	0.08	50.21
HML3_ORF2	21	HLA-A*03:01	LIYVQNVKK	0.761727	0.154	0.641821	0.192	48.2
HML3_ORF2	21	HLA-A*11:01	LIYVQNVKK	0.599693	0.26	0.647947	0.28	45.11
HERVE_ORF4	26	HLA-A*11:01	TLVAPLSKK	0.772608	0.116	0.655212	0.261	41.7
HERVE_ORF7	30	HLA-B*07:02	KAREVTHVL	0.870632	0.088	0.655822	0.149	41.43
HERVE_ORF9	21	HLA-A*02:01	HLSPPMTTV	0.948116	0.024	0.656306	0.563	41.21
HERVE_ORF1	7	HLA-A*02:01	VLAPGTSLL	0.821428	0.093	0.656888	0.561	40.95
HERVE_ORF1	33	HLA-B*18:01	GEWVTPLPF	0.561567	0.198	0.661924	0.037	38.78
HERVE_ORF2	52	HLA-A*03:01	HLVAHLRPK	0.705568	0.202	0.668425	0.14	36.15
HERVE_ORF10	57	HLA-A*03:01	RSIAIANWK	0.614774	0.298	0.669574	0.138	35.7
HERVE_ORF6	19	HLA-A*02:01	SLLCENPRI	0.47407	0.427	0.669622	0.506	35.68
HERVE_ORF6	71	HLA-A*01:01	WTTVDWELY	0.660431	0.174	0.673015	0.033	34.39
HERVE_ORF1	46	HLA-B*44:02	RECHFCLGW	0.429683	0.34	0.674759	0.031	33.75
HERVE_ORF4	26	HLA-A*03:01	TLVAPLSKK	0.91754	0.034	0.679152	0.121	32.19
HML3_ORF8	55	HLA-A*03:01	MIWPALGAK	0.724382	0.181	0.680613	0.119	31.68
HML3_ORF5	56	HLA-A*02:01	ILFTQLQTA	0.818178	0.095	0.684326	0.445	30.43
HML3_ORF2	119	HLA-A*11:01	GTIGLLLGR	0.783495	0.108	0.686383	0.18	29.76
HERVE_ORF8	3	HLA-A*03:01	RTIGNSLGK	0.935388	0.026	0.688533	0.109	29.08
HML3_ORF2	108	HLA-B*07:02	VPTGVCGPL	0.514682	0.37	0.688698	0.109	29.03
MER4_ORF1	53	HLA-B*07:02	SPASASRVA	0.690974	0.227	0.690629	0.107	28.43
HERVE_ORF2	113	HLA-A*02:01	AIIDLLQTI	0.898234	0.05	0.694802	0.403	27.17
HML3_ORF8	52	HLA-B*07:02	QPQMIWPAL	0.853039	0.1	0.695118	0.102	27.08
HML3_ORF1	44	HLA-A*02:01	FIARLQEYL	0.529012	0.359	0.696599	0.395	26.65
HERVE_ORF9	46	HLA-A*11:01	KVITRTEEK	0.869554	0.051	0.700202	0.155	25.63
HML3_ORF7	53	HLA-A*02:01	AMIAMITTA	0.491069	0.404	0.7015	0.375	25.27
HML3_ORF2	52	HLA-B*07:02	AMRGPSRAL	0.811799	0.131	0.704025	0.093	24.59
HERVE_ORF4	153	HLA-A*02:01	NQAPILIEV	0.893354	0.052	0.704739	0.361	24.4
HERVE_ORF8	46	HLA-A*02:01	ILYHRPPPI	0.659402	0.224	0.70649	0.354	23.94
HERVE_ORF10	32	HLA-B*07:02	KPSFFLLPI	0.437032	0.469	0.711963	0.081	22.57
HERVE_ORF4	61	HLA-B*18:01	HEVIHQFLY	0.92933	0.027	0.714132	0.019	22.04
HML3_ORF8	66	HLA-A*02:01	HLWKLLIAL	0.729976	0.16	0.7152	0.318	21.79
HERVE_ORF2	93	HLA-A*11:01	TSANLLNWK	0.588023	0.272	0.715238	0.13	21.78
HML3_ORF4	94	HLA-A*11:01	MSNLFSILR	0.428097	0.489	0.715689	0.129	21.68
HML3_ORF1	47	HLA-A*02:01	RLQEYLKKV	0.920158	0.038	0.720052	0.298	20.68
HML3_ORF2	87	HLA-A*11:01	ATVDLCCTK	0.655024	0.195	0.721905	0.117	20.27
HML3_ORF8	128	HLA-A*11:01	RLAASNPFK	0.727948	0.143	0.724787	0.111	19.64
MER4_ORF1	20	HLA-B*08:01	FFFPRRSSL	0.929837	0.014	0.726709	0.023	19.24
HML3_ORF4	41	HLA-B*07:02	TPYSYLGTL	0.887351	0.077	0.72742	0.066	19.09
HERVE_ORF3	102	HLA-B*07:02	SPAIHACSV	0.717654	0.206	0.729635	0.064	18.64
HERVE_ORF3	45	HLA-A*02:01	QLLEIANQV	0.929197	0.032	0.729734	0.27	18.62
HML3_ORF3	62	HLA-A*11:01	AVNNLQPAK	0.941754	0.015	0.732603	0.095	18.05
HERVE_ORF7	70	HLA-A*02:01	KVLGITWKL	0.856315	0.071	0.734215	0.257	17.74
HERVE_ORF3	110	HLA-A*11:01	VTSVLTVRK	0.857103	0.062	0.748485	0.074	15.2
HERVE_ORF4	25	HLA-A*11:01	TTLVAPLSK	0.92677	0.021	0.7505	0.072	14.87
HERVE_ORF1	14	HLA-B*08:01	LLKLRGSEI	0.809434	0.043	0.755907	0.013	14.03
HML3_ORF4	60	HLA-A*11:01	ATIHRNQLK	0.919804	0.025	0.769618	0.048	12.09
HML3_ORF2	169	HLA-A*02:01	AQLLNVPYV	0.767184	0.13	0.77027	0.162	12.01
HERVE_ORF8	22	HLA-A*11:01	QALPMVLFK	0.862708	0.057	0.772688	0.044	11.7
HERVE_ORF10	57	HLA-A*11:01	RSIAIANWK	0.740079	0.136	0.778039	0.038	11.04
HERVE_ORF5	37	HLA-B*18:01	DELLVNYLM	0.90151	0.04	0.781925	0.01	10.59
HERVE_ORF4	122	HLA-A*02:01	FLAEPGQEI	0.965651	0.016	0.78235	0.14	10.54
HERVE_ORF4	69	HLA-A*02:01	YMPDCPLPL	0.52901	0.359	0.790199	0.124	9.68
MER4_ORF1	11	HLA-A*24:02	IYFDPFFFF	0.984917	0.005	0.791645	0.01	9.53
HML3_ORF8	100	HLA-A*02:01	KLKEQIFKV	0.983032	0.007	0.792217	0.12	9.47
HERVE_ORF8	3	HLA-A*11:01	RTIGNSLGK	0.961065	0.009	0.792285	0.025	9.46
HML3_ORF8	131	HLA-A*11:01	ASNPFKWIK	0.934676	0.018	0.795522	0.024	9.14
HML3_ORF8	128	HLA-A*03:01	RLAASNPFK	0.939751	0.024	0.80125	0.015	8.59
HERVE_ORF11	83	HLA-A*02:01	KLAHVPMQV	0.979013	0.009	0.8033	0.096	8.4
HERVE_ORF11	99	HLA-A*02:01	SLFGKWLPA	0.617983	0.263	0.804569	0.094	8.29
HERVE_ORF5	4	HLA-B*07:02	APSSCGMAI	0.839471	0.11	0.808956	0.018	7.9
HML3_ORF2	240	HLA-B*07:02	RPHGQFNLL	0.979808	0.014	0.809412	0.018	7.86
HML3_ORF4	75	HLA-A*02:01	KLLGDINWI	0.803953	0.105	0.822255	0.07	6.84
HERVE_ORF9	14	HLA-A*02:01	SLMCTITHL	0.66269	0.221	0.836112	0.054	5.89
HML3_ORF6	12	HLA-B*07:02	APGYTSRAL	0.982638	0.013	0.838269	0.01	5.75
HML3_ORF3	26	HLA-A*02:01	AMIPKNWPL	0.869859	0.064	0.843812	0.044	5.42
HERVE_ORF1	58	HLA-B*08:01	WVRRKVRPL	0.681141	0.103	0.849981	0.007	5.07
HML3_ORF4	92	HLA-A*02:01	YAMSNLFSI	0.475689	0.424	0.854263	0.03	4.84
MER4_ORF1	22	HLA-B*07:02	FPRRSSLLL	0.983763	0.012	0.863173	0.008	4.39
