# Supplementary material for: Specific human endogenous retroviruses predict metastatic potential in uveal melanoma
Source: JCI Insight. 2022 May 9;7(9):e147172. doi: 10.1172/jci.insight.147172 (PMC9090245; doi:10.1172/jci.insight.147172)
Supplement: Supplemental table 4 [file jciinsight-7-147172-s113.xlsx]

## Sheet: Sheet1
Supplemental Table 4. UM cell line datasets .
	cancer	tumor	category	case_id	sample_id	accession	sample_sub	study_id	study_name
Mel202-ctrl_plus	UVM	pCL	ctrl_plus	Mel202	Mel202-ctrl_plus	GSM1630516	Mel202 parental cells repeat #1 plus Shld	GSE66719	SF3B1 Degron knockdown RNA-seq
Mel202-ctrl_minus	UVM	pCL	ctrl_minus	Mel202	Mel202-ctrl_minus	GSM1630517	Mel202 parental cells repeat #1 minus Shld
Mel202-mut-SF3B1-KO_plus	UVM	pCL	mut-SF3B1-KO_plus	Mel202	Mel202-mut-SF3B1-KO_plus	GSM1630518	Mel202 mut-SF3B1 KO plus Shld (2 days)
Mel202-mut-SF3B1-KO_minus	UVM	pCL	mut-SF3B1-KO_minus	Mel202	Mel202-mut-SF3B1-KO_minus	GSM1630519	Mel202 mut-SF3B1 KO minus Shld (2 days)
Mel202-DD-mut-SF3B1_plus	UVM	pCL	DD-mut-SF3B1_plus	Mel202	Mel202-DD-mut-SF3B1_plus	GSM1630520	Mel202 DD-mut-SF3B1 plus Shld (2 days)
Mel202-DD-mut-SF3B1_minus	UVM	pCL	DD-mut-SF3B1_minus	Mel202	Mel202-DD-mut-SF3B1_minus	GSM1630521	Mel202 DD-mut-SF3B1 minus Shld (2 days)
Mel202-DD-wt-SF3B1_plus	UVM	pCL	DD-wt-SF3B1_plus	Mel202	Mel202-DD-wt-SF3B1_plus	GSM1630522	Mel202 DD-wt-SF3B1 plus Shld (2 days)
Mel202-DD-wt-SF3B1_minus	UVM	pCL	DD-wt-SF3B1_minus	Mel202	Mel202-DD-wt-SF3B1_minus	GSM1630523	Mel202 DD-wt-SF3B1 minus Shld (2 days)
MEL270.dBRD9	UVM	pCL	dBRD9	Mel270	MEL270.dBRD9	GSM3544060	MEL270.dBRD9	GSE124720	Spliceosomal disruption of the non-canonical BAF complex in cancer
MEL270.DMSO	UVM	pCL	ctrl	Mel270	MEL270.DMSO	GSM3544065	MEL270.DMSO
MEL270.SF3B1_K700E	UVM	pCL	SF3B1mut	Mel270	MEL270.SF3B1_K700E	GSM3544069	MEL270.SF3B1_K700E
MEL270.SF3B1_WT	UVM	pCL	SF3B1wt	Mel270	MEL270.SF3B1_WT	GSM3544074	MEL270.SF3B1_WT
MM66_1	UVM	CL	BAP1wt	MM66	MM66_1	GSM4517588	MM66_1	GSE149920	BAP1 mutant uveal melanoma is stratified by metabolic phenotypes with distinct vulnerability to metabolic inhibitors
MM66_2	UVM	CL	BAP1wt	MM66	MM66_2	GSM4517589	MM66_2
MM66_3	UVM	CL	BAP1wt	MM66	MM66_3	GSM4517590	MM66_3
MP38_1	UVM	CL	BAP1mut	MP38	MP38_1	GSM4517591	MP38_1
MP38_2	UVM	CL	BAP1mut	MP38	MP38_2	GSM4517592	MP38_2
MP38_3	UVM	CL	BAP1mut	MP38	MP38_3	GSM4517593	MP38_3
MP46_1	UVM	CL	BAP1mut	MP46	MP46_1	GSM4517594	MP46_1
MP46_2	UVM	CL	BAP1mut	MP46	MP46_2	GSM4517595	MP46_2
MP46_3	UVM	CL	BAP1mut	MP46	MP46_3	GSM4517596	MP46_3
MP65_1	UVM	CL	BAP1mut	MP65	MP65_1	GSM4517597	MP65_1
MP65_2	UVM	CL	BAP1mut	MP65	MP65_2	GSM4517598	MP65_2
MP65_3	UVM	CL	BAP1mut	MP65	MP65_3	GSM4517599	MP65_3
PDX4_1	UVM	CL	BAP1mut	PDX4	PDX4_1	GSM4517600	PDX4_1
PDX4_2	UVM	CL	BAP1mut	PDX4	PDX4_2	GSM4517601	PDX4_2
PDX4_3	UVM	CL	BAP1mut	PDX4	PDX4_3	GSM4517602	PDX4_3
Mel202_VEH_1	UVM	pCL	ctrl	Mel202	Mel202_VEH_1	GSM4624183	Mel202 VEH 24hr R1	GSE152705	Combined Inhibition of Gaq and MEK Enhances Therapeutic Efficacy in Uveal Melanoma.
Mel202_VEH_2	UVM	pCL	ctrl	Mel202	Mel202_VEH_2	GSM4624184	Mel202 VEH 24hr R2
Mel202_YM_1	UVM	pCL	YM	Mel202	Mel202_YM_1	GSM4624185	Mel202 YM 24hr R1
Mel202_YM_2	UVM	pCL	YM	Mel202	Mel202_YM_2	GSM4624186	Mel202 YM 24hr R2
Mel202_TRAM_1	UVM	pCL	TRAM	Mel202	Mel202_TRAM_1	GSM4624187	Mel202 TRAM 24hr R1
Mel202_TRAM_2	UVM	pCL	TRAM	Mel202	Mel202_TRAM_2	GSM4624188	Mel202 TRAM 24hr R2
Mel202_YM+TRAM_1	UVM	pCL	YM+TRAM	Mel202	Mel202_YM+TRAM_1	GSM4624189	Mel202 Combo 24hr R1
Mel202_YM+TRAM_2	UVM	pCL	YM+TRAM	Mel202	Mel202_YM+TRAM_2	GSM4624190	Mel202 Combo 24hr R2
OMM1.3_VEH_1	UVM	mCL	ctrl	OMM1.3	OMM1.3_VEH_1	GSM4624191	OMM1.3 VEH 24hr R1
OMM1.3_VEH_2	UVM	mCL	ctrl	OMM1.3	OMM1.3_VEH_2	GSM4624192	OMM1.3 VEH 24hr R2
OMM1.3_YM_1	UVM	mCL	YM	OMM1.3	OMM1.3_YM_1	GSM4624193	OMM1.3 YM 24hr R1
OMM1.3_YM_2	UVM	mCL	YM	OMM1.3	OMM1.3_YM_2	GSM4624194	OMM1.3 YM 24hr R2
OMM1.3_TRAM_1	UVM	mCL	TRAM	OMM1.3	OMM1.3_TRAM_1	GSM4624195	OMM1.3 TRAM 24hr R1
OMM1.3_TRAM_2	UVM	mCL	TRAM	OMM1.3	OMM1.3_TRAM_2	GSM4624196	OMM1.3 TRAM 24hr R2
OMM1.3_YM+TRAM_1	UVM	mCL	YM+TRAM	OMM1.3	OMM1.3_YM+TRAM_1	GSM4624197	OMM1.3 Combo 24hr R1
OMM1.3_YM+TRAM_2	UVM	mCL	YM+TRAM	OMM1.3	OMM1.3_YM+TRAM_2	GSM4624198	OMM1.3 Combo 24hr R2
Mel202_c_1	UVM	pCL	ctrl	Mel202	Mel202_c_1	GSM4704657	Mel202_c_1	GSE155452	Dual inhibition of histone deacetylases and the mechanistic target of rapamycin promotes apoptosis in cell line models of uveal melanoma
Mel202_Dp_1	UVM	pCL	Dp	Mel202	Mel202_Dp_1	GSM4704658	Mel202_Dp_1
Mel202_AZD_1	UVM	pCL	AZD	Mel202	Mel202_AZD_1	GSM4704659	Mel202_AZD_1
Mel202_AZDDP_1	UVM	pCL	AZD+Dp	Mel202	Mel202_AZDDP_1	GSM4704660	Mel202_AZDDP_1
Mel202_c_2	UVM	pCL	ctrl	Mel202	Mel202_c_2	GSM4704661	Mel202_c_2
Mel202_Dp_2	UVM	pCL	Dp	Mel202	Mel202_Dp_2	GSM4704662	Mel202_Dp_2
Mel202_AZD_2	UVM	pCL	AZD	Mel202	Mel202_AZD_2	GSM4704663	Mel202_AZD_2
Mel202_AZDDP_2	UVM	pCL	AZD+Dp	Mel202	Mel202_AZDDP_2	GSM4704664	Mel202_AZDDP_2
Mel202_c_3	UVM	pCL	ctrl	Mel202	Mel202_c_3	GSM4704665	Mel202_c_3
Mel202_Dp_3	UVM	pCL	Dp	Mel202	Mel202_Dp_3	GSM4704666	Mel202_Dp_3
Mel202_AZD_3	UVM	pCL	AZD	Mel202	Mel202_AZD_3	GSM4704667	Mel202_AZD_3
Mel202_AZDDP_3	UVM	pCL	AZD+Dp	Mel202	Mel202_AZDDP_3	GSM4704668	Mel202_AZDDP_3
PIG1-1	UVM	CL	normal	PIG1	PIG1-1	GSM5363049	Normal melanocyte-PIG1-1	GSE176345	Next generation sequencing analysis in uveal melanoma cells and normal melanocytes.
PIG1-2	UVM	CL	normal	PIG1	PIG1-2	GSM5363050	Normal melanocyte-PIG1-2
PIG1-3	UVM	CL	normal	PIG1	PIG1-3	GSM5363051	Normal melanocyte-PIG1-3
92.1-1	UVM	pCL	pCL	92.1	92.1-1	GSM5363052	Uveal melanoma cell-92.1-1
92.1-2	UVM	pCL	pCL	92.1	92.1-2	GSM5363053	Uveal melanoma cell-92.1-2
92.1-3	UVM	pCL	pCL	92.1	92.1-3	GSM5363054	Uveal melanoma cell-92.1-3
Mel202-BAP1wt	UVM	pCL	BAP1wt	Mel202	Mel202-BAP1wt	SAMN13632402	A	PRJNA596363	To study the effect of BAP1 KO on uveal melanoma cell lines with or without SF3B1 mutation
Mel202-BAP1KO	UVM	pCL	BAP1KO	Mel202	Mel202-BAP1KO	SAMN13632403	B
OMM2.3-BAP1wt	UVM	mCL	BAP1wt	OMM2.3	OMM2.3-BAP1wt	SAMN13632404	C
OMM2.3-BAP1KO	UVM	mCL	BAP1KO	OMM2.3	OMM2.3-BAP1KO	SAMN13632405	D
